# Supplementary material for: 2,3,5-Trimethyl-1,4-hydro­quinone
Source: Acta Crystallogr Sect E Struct Rep Online. 2010 Jan 9;66(Pt 2):o303. doi: 10.1107/S1600536810000140 (PMC2979790; doi:10.1107/S1600536810000140)
Supplement: Supplementary file 2 [file e-66-0o303-Isup2.hkl]

# 
# h,k,l, Fc-squared, Fo-squared, sigma(Fo-squared) and status flag 
# 
data_I
_shelx_title ' Y2778 in P2(1)/n' 
_shelx_refln_list_code          4 
_shelx_F_calc_maximum       54.29 
_exptl_crystal_F_000       164.00 
_reflns_d_resolution_high  0.7702 
 
loop_ 
 _symmetry_equiv_pos_as_xyz 
 'x, y, z' 
 '-x+1/2, y+1/2, -z+1/2' 
 '-x, -y, -z' 
 'x-1/2, -y-1/2, z-1/2' 
 
_cell_length_a     8.0354 
_cell_length_b     4.6957 
_cell_length_c    10.5030 
_cell_angle_alpha  90.000 
_cell_angle_beta   92.813 
_cell_angle_gamma  90.000 
 
_shelx_F_squared_multiplier     1.000 
 
loop_ 
 _refln_index_h 
 _refln_index_k 
 _refln_index_l 
 _refln_F_squared_calc 
 _refln_F_squared_meas 
 _refln_F_squared_sigma 
 _refln_observed_status 
   2   0   0      461.16      425.84      4.80 o 
   4   0   0        0.01        0.89      0.45 o 
   6   0   0        3.57        3.82      1.17 o 
   8   0   0        2.42        1.28      0.77 o 
  10   0   0        1.95        2.29      2.26 o 
   1   1   0      462.06      458.50      2.91 o 
   2   1   0       15.44       16.27      0.36 o 
   3   1   0      372.99      400.36      1.49 o 
   4   1   0      174.67      178.49      2.31 o 
   5   1   0       20.63       20.22      0.68 o 
   6   1   0        0.18        0.20      0.24 o 
   7   1   0        4.68        4.03      0.67 o 
   8   1   0       17.19       16.61      1.24 o 
   9   1   0        2.01        1.38      0.55 o 
  10   1   0        0.28        0.49      0.61 o 
   0   2   0        0.53        1.03      0.22 o 
   1   2   0      321.89      306.55      2.12 o 
   2   2   0       97.87      108.47      1.14 o 
   3   2   0      100.33       99.88      1.15 o 
   4   2   0        0.76        1.11      0.25 o 
   5   2   0       37.75       37.07      0.78 o 
   6   2   0       64.50       53.63      1.13 o 
   7   2   0       48.45       48.37      1.59 o 
   8   2   0       20.31       22.47      1.37 o 
   9   2   0        8.79        8.40      1.45 o 
   1   3   0       29.98       31.66      0.88 o 
   2   3   0        0.18        0.14      0.17 o 
   3   3   0        2.37        1.23      0.26 o 
   4   3   0        4.16        2.96      0.41 o 
   5   3   0       53.88       56.06      1.23 o 
   6   3   0        0.74        1.10      0.43 o 
   7   3   0        7.49        5.50      1.03 o 
   8   3   0        2.39        2.16      0.78 o 
   9   3   0       13.59       16.28      2.16 o 
   0   4   0       30.71       26.07      1.30 o 
   1   4   0      103.36      102.33      1.54 o 
   2   4   0        0.81        1.06      0.39 o 
   3   4   0        7.71        6.43      0.65 o 
   4   4   0        0.06        0.63      0.35 o 
   5   4   0       19.25       21.61      1.44 o 
   6   4   0        0.01        0.50      0.58 o 
   7   4   0        8.12        7.32      1.76 o 
   1   5   0       40.02       41.98      1.93 o 
   2   5   0       89.27       89.03      4.32 o 
   3   5   0        0.38        0.45      0.62 o 
   4   5   0        0.18        0.67      0.54 o 
   5   5   0        0.15        0.37      0.41 o 
   0   6   0        3.94        3.39      1.30 o 
   1   6   0       28.49       30.28      2.88 o 
  -9   0   1        0.95        0.71      0.65 o 
  -7   0   1      114.52      115.46      6.55 o 
  -5   0   1       64.95       74.32      2.27 o 
  -3   0   1      813.12      781.47     12.97 o 
  -1   0   1      196.31      177.91      2.91 o 
   1   0   1     2947.22     2846.14    162.79 o 
   3   0   1      615.26      598.09      5.72 o 
   5   0   1       18.58       16.84      0.99 o 
   7   0   1       13.88       12.30      2.07 o 
   9   0   1        8.67       10.36      2.64 o 
 -10   1   1        4.10        4.76      1.80 o 
  -9   1   1        0.00        0.39      0.58 o 
  -8   1   1       62.52       67.15      1.50 o 
  -7   1   1       90.61       95.73      1.74 o 
  -6   1   1        1.33        1.24      0.48 o 
  -5   1   1       29.09       23.62      0.97 o 
  -4   1   1       12.76       12.03      0.54 o 
  -3   1   1       33.01       33.31      0.51 o 
  -2   1   1      320.22      304.86      1.42 o 
  -1   1   1       23.35       19.74      0.29 o 
   0   1   1     1050.84     1079.54     12.03 o 
   1   1   1     1911.51     1865.71      9.69 o 
   2   1   1      167.76      154.76      1.48 o 
   3   1   1      131.05      137.67      0.74 o 
   4   1   1       11.54       18.71      0.61 o 
   5   1   1       19.45       17.27      0.94 o 
   6   1   1        2.55        2.05      0.49 o 
   7   1   1       34.68       30.05      1.25 o 
   8   1   1        0.01        0.15      0.35 o 
   9   1   1        1.18        0.65      0.40 o 
  10   1   1        0.32        0.45      0.92 o 
  -9   2   1        0.00        0.48      0.53 o 
  -8   2   1        6.63        5.73      1.29 o 
  -7   2   1        0.26        0.80      0.42 o 
  -6   2   1       16.08       13.85      0.77 o 
  -5   2   1       32.45       31.83      0.84 o 
  -4   2   1      192.21      197.99      2.69 o 
  -3   2   1       93.09      103.57      1.80 o 
  -2   2   1      352.78      359.76      4.60 o 
  -1   2   1      131.45      133.93      0.79 o 
   0   2   1      190.10      194.38      1.71 o 
   1   2   1      304.70      309.37      2.10 o 
   2   2   1        0.23        0.55      0.18 o 
   3   2   1      163.58      158.98      1.65 o 
   4   2   1        4.67        4.57      0.38 o 
   5   2   1        4.00        2.63      0.32 o 
   6   2   1        1.88        1.37      0.71 o 
   7   2   1        3.59        2.20      0.73 o 
   8   2   1       63.87       65.76      2.21 o 
   9   2   1        9.27       10.14      1.62 o 
  -9   3   1        4.50        3.57      1.42 o 
  -8   3   1        1.55        1.28      0.61 o 
  -7   3   1       10.35       10.36      1.42 o 
  -6   3   1       15.29       13.77      2.00 o 
  -5   3   1        0.78        0.95      0.35 o 
  -4   3   1        1.76        1.30      0.24 o 
  -3   3   1       35.05       34.42      0.67 o 
  -2   3   1       82.29       80.19      1.39 o 
  -1   3   1      155.52      152.75      2.04 o 
   0   3   1        5.29        6.77      0.41 o 
   1   3   1       16.45       18.43      0.75 o 
   2   3   1        5.94        4.91      0.45 o 
   3   3   1       16.54       16.49      0.74 o 
   4   3   1        3.37        3.39      0.39 o 
   5   3   1       13.96       14.31      1.29 o 
   6   3   1        3.25        1.88      0.66 o 
   7   3   1        0.74        0.95      0.48 o 
   8   3   1        0.79        0.98      0.52 o 
   9   3   1        1.19        0.26      0.56 o 
  -7   4   1        0.40        0.60      0.48 o 
  -6   4   1        2.51        1.34      0.87 o 
  -5   4   1        2.11        1.61      0.90 o 
  -4   4   1        0.02        0.36      0.43 o 
  -3   4   1        0.38        0.30      0.23 o 
  -2   4   1        5.53        5.42      0.64 o 
  -1   4   1       14.81       14.75      0.70 o 
   0   4   1       32.10       34.14      1.01 o 
   1   4   1        1.20        1.56      0.40 o 
   2   4   1      349.47      365.84      2.70 o 
   3   4   1       64.86       66.32      1.33 o 
   4   4   1        5.73        6.11      0.75 o 
   5   4   1        3.40        2.90      0.56 o 
   6   4   1       14.31       12.93      2.43 o 
   7   4   1        3.23        1.90      1.08 o 
  -5   5   1        2.98        2.49      1.14 o 
  -4   5   1        3.33        2.77      1.01 o 
  -3   5   1        0.17        0.48      0.38 o 
  -2   5   1       65.69       68.99      1.75 o 
  -1   5   1       48.27       52.92      1.98 o 
   0   5   1        0.01        0.49      0.48 o 
   1   5   1       56.16       58.30      2.10 o 
   2   5   1       11.31       12.88      1.28 o 
   3   5   1       25.66       21.46      5.21 o 
   4   5   1        1.49        1.07      0.68 o 
   5   5   1        2.32        3.11      1.14 o 
  -1   6   1       26.62       26.49      1.88 o 
   0   6   1       22.87       26.36      3.58 o 
   1   6   1        0.00        0.78      0.73 o 
 -10   0   2        3.23        1.27      1.16 o 
  -8   0   2        6.91        6.04      1.58 o 
  -6   0   2      347.07      346.19     11.04 o 
  -4   0   2       31.31       32.12      1.34 o 
  -2   0   2       43.33       41.47      0.88 o 
   0   0   2      440.99      423.88      1.42 o 
   2   0   2       62.89       57.31      2.30 o 
   4   0   2      885.85      936.88     28.15 o 
   6   0   2       70.27       69.25      2.47 o 
   8   0   2       35.13       37.85      2.16 o 
  10   0   2        0.00        0.57      0.81 o 
 -10   1   2        5.05        6.32      1.88 o 
  -9   1   2        2.38        2.66      1.00 o 
  -8   1   2        5.38        4.54      0.67 o 
  -7   1   2       86.99       92.72      1.64 o 
  -6   1   2        0.00        0.30      0.38 o 
  -5   1   2       37.89       37.01      1.01 o 
  -4   1   2       26.39       32.10      0.66 o 
  -3   1   2       23.40       26.29      0.40 o 
  -2   1   2       28.87       29.51      0.48 o 
  -1   1   2       54.75       49.13      0.49 o 
   0   1   2     1486.40     1512.13      9.46 o 
   1   1   2     2254.38     2334.83     15.44 o 
   2   1   2        2.54        0.94      0.28 o 
   3   1   2      158.46      166.15      1.47 o 
   4   1   2       18.48       17.63      0.55 o 
   5   1   2        1.18        1.34      0.26 o 
   6   1   2        4.98        4.53      0.53 o 
   7   1   2       17.75       14.78      1.20 o 
   8   1   2        7.92        4.95      0.95 o 
   9   1   2        1.75        1.16      0.56 o 
  10   1   2        0.79        1.00      0.76 o 
  -9   2   2        1.45        1.28      0.72 o 
  -8   2   2        2.18        2.09      0.77 o 
  -7   2   2        2.77        3.17      0.71 o 
  -6   2   2        3.94        3.06      0.52 o 
  -5   2   2        0.26        0.76      0.29 o 
  -4   2   2       49.56       56.03      0.96 o 
  -3   2   2        3.57        5.87      0.31 o 
  -2   2   2        3.85        4.28      0.31 o 
  -1   2   2       14.91       15.80      0.51 o 
   0   2   2      207.90      228.18      2.23 o 
   1   2   2      654.82      670.54      5.33 o 
   2   2   2      299.47      286.57      3.02 o 
   3   2   2        0.00        0.26      0.26 o 
   4   2   2        0.01        0.67      0.51 o 
   5   2   2       28.53       28.65      1.44 o 
   6   2   2        1.49        1.40      0.64 o 
   7   2   2        0.38        0.96      0.59 o 
   8   2   2        1.83        2.79      0.73 o 
   9   2   2        5.73        3.61      0.82 o 
  -9   3   2        0.02        0.35      0.61 o 
  -8   3   2        1.78        0.58      0.93 o 
  -7   3   2        0.51        0.72      0.63 o 
  -6   3   2       47.27       43.31      1.36 o 
  -5   3   2       38.32       31.43      0.87 o 
  -4   3   2       46.36       44.81      0.74 o 
  -3   3   2        3.66        2.56      0.24 o 
  -2   3   2       84.40       86.15      1.82 o 
  -1   3   2      184.03      181.52      2.94 o 
   0   3   2      124.33      125.24      1.72 o 
   1   3   2        7.88        7.02      0.50 o 
   2   3   2       39.79       36.39      0.78 o 
   3   3   2      122.45      118.36      2.27 o 
   4   3   2       47.08       44.21      1.42 o 
   5   3   2        2.87        2.10      0.69 o 
   6   3   2        7.95        8.03      1.17 o 
   7   3   2        0.03        0.23      0.38 o 
   8   3   2       14.55       18.42      2.23 o 
  -7   4   2        0.05        0.51      0.92 o 
  -6   4   2        5.29        4.03      1.24 o 
  -5   4   2       26.67       22.31      2.14 o 
  -4   4   2        0.01        0.57      0.60 o 
  -3   4   2        2.59        2.76      0.63 o 
  -2   4   2        8.22        8.07      0.95 o 
  -1   4   2       36.61       35.05      1.72 o 
   0   4   2        1.31        1.40      0.34 o 
   1   4   2        2.20        1.82      0.36 o 
   2   4   2       29.01       29.36      1.07 o 
   3   4   2      134.20      139.40      1.46 o 
   4   4   2        3.71        2.84      0.57 o 
   5   4   2        0.76        0.46      0.39 o 
   6   4   2       19.79       21.24      2.09 o 
   7   4   2        0.26        0.43      0.59 o 
  -5   5   2       39.28       42.47      2.62 o 
  -4   5   2        5.34        4.04      0.97 o 
  -3   5   2        0.49        0.71      0.53 o 
  -2   5   2        0.28        0.49      0.48 o 
  -1   5   2        9.09        9.47      1.15 o 
   0   5   2       11.32       12.35      1.19 o 
   1   5   2        1.10        0.87      0.39 o 
   2   5   2       54.28       52.80      2.46 o 
   3   5   2        3.43        3.97      1.19 o 
   4   5   2        0.00        0.62      0.42 o 
   5   5   2        2.02        1.09      0.74 o 
  -1   6   2       62.83       64.10      3.86 o 
   0   6   2       27.03       26.89      1.79 o 
  -9   0   3        0.01        0.53      0.56 o 
  -7   0   3      222.38      236.37      7.62 o 
  -5   0   3        1.83        1.08      0.43 o 
  -1   0   3       94.09       84.38      0.92 o 
   1   0   3      339.69      308.87      3.07 o 
   3   0   3      166.00      146.05      6.28 o 
   5   0   3      106.87      123.73      3.78 o 
   7   0   3        0.05        0.18      0.25 o 
   9   0   3       14.15       13.23      2.79 o 
 -10   1   3        0.87        0.85      0.60 o 
  -9   1   3        1.04        1.10      0.57 o 
  -8   1   3        0.96        0.82      0.51 o 
  -7   1   3        1.10        0.85      0.38 o 
  -6   1   3      127.90      131.30      1.68 o 
  -5   1   3       23.34       23.54      0.82 o 
  -4   1   3      217.30      230.13      3.21 o 
  -3   1   3      331.58      351.99      3.46 o 
  -2   1   3      218.45      207.64      1.44 o 
  -1   1   3      312.94      314.31      1.91 o 
   0   1   3      155.78      147.11      0.87 o 
   1   1   3     1155.50     1205.77     10.14 o 
   2   1   3      334.97      322.09      3.50 o 
   3   1   3        5.07        3.34      0.27 o 
   4   1   3      168.64      161.57      2.29 o 
   5   1   3       35.07       32.02      0.87 o 
   6   1   3        5.09        4.23      0.40 o 
   7   1   3       14.15       11.46      1.29 o 
   8   1   3        6.66        4.53      0.94 o 
   9   1   3        0.20        0.52      0.32 o 
  -9   2   3        6.12        6.62      1.18 o 
  -8   2   3        0.43        0.59      0.39 o 
  -7   2   3        0.00        0.42      0.46 o 
  -6   2   3        0.44        1.07      0.63 o 
  -5   2   3        7.47        5.63      0.81 o 
  -4   2   3       17.00       13.54      0.65 o 
  -3   2   3       70.37       61.99      1.14 o 
  -2   2   3       14.18       13.27      0.74 o 
  -1   2   3       53.28       54.08      1.20 o 
   0   2   3      203.19      202.09      1.74 o 
   1   2   3       97.45       85.68      1.56 o 
   2   2   3      655.39      673.99      8.50 o 
   3   2   3      102.13      107.57      2.01 o 
   4   2   3      133.00      133.08      2.25 o 
   5   2   3        0.53        0.78      0.48 o 
   6   2   3        1.43        0.73      0.60 o 
   7   2   3        0.91        1.25      0.57 o 
   8   2   3        0.19        0.58      0.54 o 
   9   2   3        0.26        1.36      0.49 o 
  -8   3   3        7.80        6.30      1.89 o 
  -7   3   3       16.05       16.58      2.30 o 
  -6   3   3        0.00        0.22      0.32 o 
  -5   3   3       32.73       28.54      1.15 o 
  -4   3   3        0.05        0.51      0.26 o 
  -3   3   3        6.45        5.38      0.59 o 
  -2   3   3       59.77       62.63      2.55 o 
  -1   3   3       68.62       63.70      1.61 o 
   0   3   3       21.98       23.55      0.47 o 
   1   3   3       70.59       66.26      0.93 o 
   2   3   3      164.12      160.72      1.98 o 
   3   3   3      112.72      109.38      1.28 o 
   4   3   3       48.91       45.33      1.48 o 
   5   3   3        1.76        1.95      0.59 o 
   6   3   3        2.08        1.64      0.64 o 
   7   3   3        0.03        0.40      0.34 o 
   8   3   3        0.07        0.86      0.60 o 
  -7   4   3        3.79        4.31      1.56 o 
  -6   4   3        4.54        4.47      1.48 o 
  -5   4   3        0.26        0.66      0.45 o 
  -4   4   3       91.25       88.40      2.02 o 
  -3   4   3       15.52       18.32      1.82 o 
  -2   4   3        1.35        2.11      0.61 o 
  -1   4   3        5.42        6.10      1.23 o 
   0   4   3        1.51        0.93      0.51 o 
   1   4   3        0.14        0.56      0.29 o 
   2   4   3       21.84       23.99      0.98 o 
   3   4   3       23.60       23.24      1.13 o 
   4   4   3        7.24        5.85      0.91 o 
   5   4   3        9.02        8.92      1.13 o 
   6   4   3        0.26        0.94      0.40 o 
   7   4   3        9.99        9.36      1.27 o 
  -5   5   3       56.25       57.67      3.64 o 
  -4   5   3        6.07        6.12      1.65 o 
  -3   5   3        0.02        0.39      0.48 o 
  -2   5   3        3.47        3.12      1.58 o 
  -1   5   3        0.14        0.43      0.38 o 
   0   5   3        7.90        6.88      1.27 o 
   1   5   3        3.39        3.62      0.79 o 
   2   5   3        4.88        3.99      0.96 o 
   3   5   3       13.77       15.45      1.96 o 
   4   5   3        2.33        2.14      0.82 o 
   5   5   3        1.50        0.74      0.69 o 
 -10   0   4        2.34        1.78      0.79 o 
  -8   0   4        2.14        2.03      1.00 o 
  -6   0   4      155.77      168.13      3.38 o 
  -4   0   4      120.47      124.05      9.30 o 
  -2   0   4      654.11      690.73      7.47 o 
   0   0   4       44.78       42.24      0.66 o 
   2   0   4       26.45       27.68      0.83 o 
   4   0   4       15.70       17.17      1.00 o 
   6   0   4        0.00        0.45      0.69 o 
   8   0   4       28.18       28.47      2.36 o 
  -9   1   4        1.52        1.37      0.65 o 
  -8   1   4        0.15        0.56      0.52 o 
  -7   1   4        0.23        0.65      0.57 o 
  -6   1   4      154.27      152.11      3.28 o 
  -5   1   4      203.71      194.53      4.26 o 
  -4   1   4        5.69        6.05      0.81 o 
  -3   1   4      263.92      298.88      3.68 o 
  -2   1   4       30.92       23.80      0.52 o 
  -1   1   4       47.78       46.87      0.65 o 
   0   1   4       12.85       15.29      0.45 o 
   1   1   4      393.13      404.82      2.78 o 
   2   1   4       96.42       92.29      0.88 o 
   3   1   4       16.84       13.74      0.54 o 
   4   1   4       23.71       23.79      0.56 o 
   5   1   4       23.14       22.48      0.63 o 
   6   1   4        0.52        0.40      0.22 o 
   7   1   4        4.81        4.85      0.97 o 
   8   1   4        3.86        4.15      0.91 o 
   9   1   4        7.06        7.81      1.31 o 
  -9   2   4        7.13        8.44      1.37 o 
  -8   2   4        2.26        2.57      0.69 o 
  -7   2   4       12.23       11.78      1.07 o 
  -6   2   4        8.35        9.96      0.95 o 
  -5   2   4        7.03        5.70      0.74 o 
  -4   2   4        1.20        1.11      0.44 o 
  -3   2   4        0.03        0.62      0.28 o 
  -2   2   4       17.54       16.65      0.38 o 
  -1   2   4       30.43       29.10      0.55 o 
   0   2   4       75.83       71.98      1.00 o 
   1   2   4      206.34      218.64      2.34 o 
   2   2   4      165.44      168.36      1.91 o 
   3   2   4        5.36        3.72      0.74 o 
   4   2   4      122.28      119.40      2.18 o 
   5   2   4       89.20       86.14      2.02 o 
   6   2   4       14.72       14.13      1.26 o 
   7   2   4        2.74        2.22      0.74 o 
   8   2   4        0.17        0.24      0.39 o 
   9   2   4        0.56        0.43      0.33 o 
  -8   3   4        0.25        0.96      0.86 o 
  -7   3   4        3.48        2.56      0.87 o 
  -6   3   4       11.00       11.89      1.39 o 
  -5   3   4        0.00        0.41      0.25 o 
  -4   3   4       39.81       31.35      2.46 o 
  -3   3   4       12.20        9.88      0.63 o 
  -2   3   4        2.13        2.69      0.54 o 
  -1   3   4        3.98        4.56      0.80 o 
   0   3   4       95.26       94.82      2.01 o 
   1   3   4        1.71        1.67      0.31 o 
   2   3   4      229.45      230.15      4.27 o 
   3   3   4      368.53      372.42      3.64 o 
   4   3   4       55.66       54.06      1.62 o 
   5   3   4        0.06        0.36      0.46 o 
   6   3   4        5.34        5.68      0.99 o 
   7   3   4        8.25        9.09      1.40 o 
   8   3   4        1.20        0.75      0.50 o 
  -7   4   4        0.10        1.24      1.12 o 
  -6   4   4        0.03        0.39      0.72 o 
  -5   4   4       59.80       60.06      1.84 o 
  -4   4   4       29.99       30.72      1.70 o 
  -3   4   4        2.70        2.47      0.81 o 
  -2   4   4        1.98        1.76      0.67 o 
  -1   4   4       36.77       40.31      1.43 o 
   0   4   4       28.20       25.63      1.54 o 
   1   4   4        7.59        7.02      1.01 o 
   2   4   4        2.09        1.47      0.35 o 
   3   4   4        2.38        2.15      0.74 o 
   4   4   4        3.31        2.56      0.66 o 
   5   4   4        6.06        5.97      0.86 o 
   6   4   4        3.21        2.28      0.60 o 
   7   4   4        5.44        5.87      0.92 o 
  -5   5   4        0.03        0.15      0.58 o 
  -4   5   4       43.52       42.75      1.92 o 
  -3   5   4        1.98        1.27      0.64 o 
  -2   5   4       12.23       14.49      1.69 o 
  -1   5   4       35.51       37.40      2.50 o 
   0   5   4        2.76        1.88      0.75 o 
   1   5   4        5.08        6.14      1.25 o 
   2   5   4        4.00        5.81      1.14 o 
   3   5   4       18.33       18.81      1.81 o 
   4   5   4        1.93        2.22      0.78 o 
  -9   0   5        0.07        0.62      0.65 o 
  -7   0   5        2.26        2.62      0.93 o 
  -5   0   5        5.63        4.21      0.67 o 
  -3   0   5      300.32      301.81      4.09 o 
  -1   0   5       61.13       52.45      0.86 o 
   1   0   5      512.93      524.67      7.41 o 
   3   0   5        0.20        0.30      0.33 o 
   5   0   5        3.65        2.62      0.71 o 
   7   0   5        4.39        4.31      1.38 o 
   9   0   5        0.19        0.92      1.10 o 
  -9   1   5        5.55        4.93      0.93 o 
  -8   1   5        0.95        0.74      0.64 o 
  -7   1   5        1.36        1.25      0.69 o 
  -6   1   5       10.01        9.70      0.93 o 
  -5   1   5       59.26       56.76      1.47 o 
  -4   1   5       29.95       28.18      1.09 o 
  -3   1   5       10.46       10.12      0.70 o 
  -2   1   5      260.39      281.24      3.90 o 
  -1   1   5       29.15       28.53      0.67 o 
   0   1   5        6.78        8.54      0.47 o 
   1   1   5       50.24       50.26      0.80 o 
   2   1   5      220.29      228.76      2.70 o 
   3   1   5       22.22       18.56      0.72 o 
   4   1   5      122.29      116.17      2.35 o 
   5   1   5      175.88      173.67      4.33 o 
   6   1   5        0.36        0.92      0.62 o 
   7   1   5        0.60        0.47      0.41 o 
   8   1   5        0.11        0.09      0.37 o 
   9   1   5        4.03        3.19      1.00 o 
  -9   2   5        0.24        0.70      0.74 o 
  -8   2   5        4.45        5.28      0.94 o 
  -7   2   5       16.82       14.93      1.15 o 
  -6   2   5       64.26       64.84      1.88 o 
  -5   2   5      125.93      128.76      1.94 o 
  -4   2   5        5.87        6.83      0.73 o 
  -3   2   5        0.52        0.71      0.30 o 
  -2   2   5        0.77        0.81      0.21 o 
  -1   2   5        3.29        1.48      0.29 o 
   0   2   5       32.87       29.84      0.95 o 
   1   2   5        6.81        7.59      0.51 o 
   2   2   5       74.83       76.15      1.08 o 
   3   2   5       52.94       47.33      1.88 o 
   4   2   5      151.07      158.35      2.42 o 
   5   2   5        8.11        6.46      0.89 o 
   6   2   5       12.91       12.09      1.09 o 
   7   2   5        0.92        0.96      0.48 o 
   8   2   5        6.06        7.02      1.10 o 
  -8   3   5       12.25       13.23      2.37 o 
  -7   3   5        0.76        0.71      0.56 o 
  -6   3   5        0.06        0.51      0.52 o 
  -5   3   5        6.51        5.45      1.15 o 
  -4   3   5      100.82      102.90      2.43 o 
  -3   3   5      160.14      165.61      2.65 o 
  -2   3   5        0.04        0.30      0.22 o 
  -1   3   5       14.97       12.47      1.29 o 
   0   3   5        6.64        2.96      0.73 o 
   1   3   5        0.49        0.81      0.30 o 
   2   3   5       48.69       48.03      2.00 o 
   3   3   5       83.69       83.28      1.81 o 
   4   3   5       28.14       26.61      1.32 o 
   5   3   5       10.32       11.96      1.23 o 
   6   3   5        4.24        3.41      0.81 o 
   7   3   5        0.18        0.58      0.50 o 
   8   3   5        3.13        3.09      0.81 o 
  -7   4   5        0.02        0.24      0.62 o 
  -6   4   5        5.74        5.98      1.25 o 
  -5   4   5        2.74        2.78      0.85 o 
  -4   4   5       81.28       84.95      2.14 o 
  -3   4   5       15.27       16.17      1.48 o 
  -2   4   5        1.68        1.36      0.55 o 
  -1   4   5       54.45       54.58      1.70 o 
   0   4   5        0.70        0.74      0.36 o 
   1   4   5       10.56       10.24      1.25 o 
   2   4   5        7.04        7.43      1.54 o 
   3   4   5       33.43       31.90      1.83 o 
   4   4   5       21.77       19.25      1.22 o 
   5   4   5        2.22        1.43      0.63 o 
   6   4   5        1.15        0.71      0.50 o 
  -4   5   5       11.08       11.13      1.57 o 
  -3   5   5        9.00        8.22      1.39 o 
  -2   5   5        2.41        1.87      0.70 o 
  -1   5   5        5.99        5.02      1.41 o 
   0   5   5       39.85       40.59      2.36 o 
   1   5   5        9.94        9.74      1.54 o 
   2   5   5        0.00        0.36      0.47 o 
   3   5   5       18.94       20.76      1.86 o 
   4   5   5        1.77        0.93      0.57 o 
  -8   0   6        3.43        3.40      1.09 o 
  -6   0   6       31.72       27.22      1.75 o 
  -4   0   6       96.17       99.91      1.87 o 
  -2   0   6      330.76      367.39      4.94 o 
   0   0   6       73.35       73.02      2.60 o 
   2   0   6      486.72      517.87      7.95 o 
   4   0   6        0.09        0.50      0.50 o 
   6   0   6       62.97       68.98      1.82 o 
   8   0   6        0.26        0.65      0.85 o 
  -9   1   6        0.32        0.66      0.53 o 
  -8   1   6        1.39        1.04      0.54 o 
  -7   1   6        0.56        0.86      0.59 o 
  -6   1   6       31.91       25.74      1.21 o 
  -5   1   6        0.82        1.54      0.81 o 
  -4   1   6        0.43        1.37      0.69 o 
  -3   1   6        2.99        4.21      0.40 o 
  -2   1   6      109.54      113.63      1.49 o 
  -1   1   6      121.74      120.89      1.53 o 
   0   1   6       53.87       51.07      0.96 o 
   1   1   6        1.95        1.16      0.44 o 
   2   1   6       58.31       55.19      1.11 o 
   3   1   6       38.94       35.41      1.31 o 
   4   1   6       20.00       16.03      0.74 o 
   5   1   6      102.49      105.99      1.73 o 
   6   1   6       33.57       32.83      1.85 o 
   7   1   6        0.46        0.66      0.83 o 
   8   1   6        1.16        0.72      0.82 o 
  -8   2   6        0.74        0.77      0.77 o 
  -7   2   6        1.61        1.17      0.56 o 
  -6   2   6        1.99        1.54      0.61 o 
  -5   2   6      161.36      176.09      2.62 o 
  -4   2   6      114.68      107.64      1.71 o 
  -3   2   6      147.14      146.34      3.12 o 
  -2   2   6        7.56        8.39      0.44 o 
  -1   2   6        5.15        4.78      0.54 o 
   0   2   6        0.05        0.81      0.33 o 
   1   2   6       32.83       33.48      0.89 o 
   2   2   6       11.61       11.32      0.62 o 
   3   2   6        1.15        1.40      0.43 o 
   4   2   6       63.15       63.83      1.98 o 
   5   2   6       20.86       20.00      1.20 o 
   6   2   6       10.40       11.64      1.12 o 
   7   2   6        0.26        0.26      0.43 o 
   8   2   6        1.31        1.24      0.52 o 
  -8   3   6        1.18        2.07      1.07 o 
  -7   3   6        1.13        1.10      0.65 o 
  -6   3   6        0.03        0.84      0.59 o 
  -5   3   6       17.49       17.49      2.04 o 
  -4   3   6        3.71        3.22      1.04 o 
  -3   3   6      135.49      136.79      2.73 o 
  -2   3   6       32.00       27.78      1.24 o 
  -1   3   6        0.12        0.39      0.46 o 
   0   3   6       17.01       13.36      0.87 o 
   1   3   6       13.03       11.79      0.96 o 
   2   3   6       32.90       27.87      1.35 o 
   3   3   6       40.26       40.40      1.38 o 
   4   3   6        5.11        4.37      0.80 o 
   5   3   6        0.21        0.63      0.47 o 
   6   3   6       18.35       19.79      1.74 o 
   7   3   6       13.57       13.26      1.52 o 
  -6   4   6        0.10        0.52      0.53 o 
  -5   4   6        5.25        4.58      0.97 o 
  -4   4   6        6.19        5.42      1.14 o 
  -3   4   6        5.01        4.58      1.11 o 
  -2   4   6        1.70        1.67      0.59 o 
  -1   4   6        0.80        0.81      0.52 o 
   0   4   6       28.63       26.85      1.34 o 
   1   4   6        0.21        0.44      0.31 o 
   2   4   6       20.31       22.43      1.58 o 
   3   4   6      105.88      113.68      2.49 o 
   4   4   6        7.51        5.99      1.11 o 
   5   4   6        0.40        0.28      0.43 o 
   6   4   6        0.93        0.82      0.44 o 
  -4   5   6        0.27        0.32      0.72 o 
  -3   5   6        2.52        2.30      0.93 o 
  -2   5   6        1.10        0.79      0.52 o 
  -1   5   6        6.86        5.07      1.13 o 
   0   5   6        0.63        0.73      0.63 o 
   1   5   6        5.59        4.54      1.14 o 
   2   5   6        0.06        0.42      0.53 o 
   3   5   6        1.93        2.97      0.97 o 
  -9   0   7       19.19       18.40      1.75 o 
  -7   0   7       13.83       13.74      1.61 o 
  -5   0   7       89.84       90.25      2.80 o 
  -3   0   7       81.61       82.90      2.30 o 
  -1   0   7       60.61       63.50      2.29 o 
   1   0   7       25.33       26.41      1.31 o 
   3   0   7       63.24       65.41      1.88 o 
   5   0   7      171.90      194.97      3.32 o 
   7   0   7       12.69        9.52      1.74 o 
  -9   1   7        0.01        0.65      0.63 o 
  -8   1   7        0.19        0.43      0.52 o 
  -7   1   7        1.63        2.81      0.82 o 
  -6   1   7       18.95       17.91      1.08 o 
  -5   1   7        6.21        4.87      0.78 o 
  -4   1   7        1.98        0.94      0.56 o 
  -3   1   7        0.35        0.27      0.24 o 
  -2   1   7        8.09        8.70      0.90 o 
  -1   1   7      132.47      136.07      1.78 o 
   0   1   7        0.05        0.51      0.39 o 
   1   1   7        0.23        0.82      0.53 o 
   2   1   7       10.39        9.21      0.72 o 
   3   1   7       22.33       20.43      0.73 o 
   4   1   7        0.59        1.04      0.52 o 
   5   1   7       55.83       57.56      1.68 o 
   6   1   7       23.85       24.48      1.41 o 
   7   1   7        2.86        2.41      0.80 o 
   8   1   7        1.70        1.94      0.92 o 
  -8   2   7        3.45        2.64      0.87 o 
  -7   2   7        0.61        0.60      0.78 o 
  -6   2   7        0.00        0.36      0.46 o 
  -5   2   7        8.53        8.22      0.84 o 
  -4   2   7       27.51       26.49      1.07 o 
  -3   2   7      116.35      116.70      1.62 o 
  -2   2   7      316.59      332.01      2.43 o 
  -1   2   7       47.13       51.98      1.27 o 
   0   2   7        0.03        0.36      0.32 o 
   1   2   7        7.20        6.19      0.72 o 
   2   2   7        0.06        0.38      0.36 o 
   3   2   7       42.99       40.67      1.46 o 
   4   2   7        0.06        0.68      0.60 o 
   5   2   7        4.68        5.70      0.91 o 
   6   2   7        9.58       10.07      1.05 o 
   7   2   7        0.50        1.47      0.78 o 
   8   2   7        2.35        2.00      0.85 o 
  -7   3   7        1.49        1.39      0.68 o 
  -6   3   7        0.32        0.48      0.78 o 
  -5   3   7       30.64       27.01      1.83 o 
  -4   3   7      116.80      126.67      2.92 o 
  -3   3   7        1.15        0.84      0.52 o 
  -2   3   7        0.96        0.63      0.53 o 
  -1   3   7        0.09        0.43      0.43 o 
   0   3   7       23.10       20.07      1.46 o 
   1   3   7        5.87        2.77      0.49 o 
   2   3   7        0.05        0.23      0.15 o 
   3   3   7        0.05        0.82      0.59 o 
   4   3   7        2.06        2.12      0.78 o 
   5   3   7        3.71        2.25      0.70 o 
   6   3   7        0.30        0.50      0.49 o 
   7   3   7        1.47        0.95      0.66 o 
  -6   4   7        0.03        0.51      0.54 o 
  -5   4   7        0.01        0.73      0.74 o 
  -4   4   7       19.77       21.61      2.20 o 
  -3   4   7        7.66        7.64      1.50 o 
  -2   4   7        6.68        5.89      1.14 o 
  -1   4   7        0.02        0.30      0.41 o 
   0   4   7       33.76       35.29      1.66 o 
   1   4   7        4.44        2.53      0.90 o 
   2   4   7        0.86        1.65      0.89 o 
   3   4   7       16.91       13.21      1.80 o 
   4   4   7       85.82       97.61      2.85 o 
   5   4   7        1.72        1.52      0.64 o 
  -2   5   7        0.36        0.68      0.61 o 
  -1   5   7        0.38        0.51      0.38 o 
   0   5   7       16.13       12.19      1.76 o 
   1   5   7        1.29        0.94      0.58 o 
   2   5   7        1.62        2.36      0.82 o 
  -8   0   8        6.12        7.01      1.43 o 
  -6   0   8        0.00        0.63      1.00 o 
  -4   0   8       46.30       41.68      1.37 o 
  -2   0   8       29.07       31.07      2.17 o 
   0   0   8        3.35        2.47      0.90 o 
   2   0   8       12.97        9.42      1.03 o 
   4   0   8        5.37        4.80      0.84 o 
   6   0   8      181.12      199.38      5.54 o 
   8   0   8        0.62        1.71      1.74 o 
  -8   1   8        2.91        3.49      1.04 o 
  -7   1   8        0.96        0.91      0.57 o 
  -6   1   8        5.52        4.51      0.87 o 
  -5   1   8       28.55       24.96      1.25 o 
  -4   1   8        0.00        0.08      0.35 o 
  -3   1   8       46.92       44.37      1.39 o 
  -2   1   8      114.01      118.68      1.57 o 
  -1   1   8       18.98       19.15      1.11 o 
   0   1   8        1.98        1.11      0.51 o 
   1   1   8        0.38        0.80      0.44 o 
   2   1   8       33.03       34.74      1.08 o 
   3   1   8       45.29       47.50      1.23 o 
   4   1   8        4.54        3.38      0.53 o 
   5   1   8        9.88        9.74      0.91 o 
   6   1   8        7.59        7.25      0.97 o 
   7   1   8       15.94       16.68      1.48 o 
  -8   2   8        0.03        0.95      0.67 o 
  -7   2   8        0.02        0.91      0.72 o 
  -6   2   8        0.62        1.08      0.73 o 
  -5   2   8        0.50        0.79      0.48 o 
  -4   2   8        0.34        0.89      0.45 o 
  -3   2   8       13.98       14.32      0.92 o 
  -2   2   8       77.02       74.62      1.32 o 
  -1   2   8       83.80       83.12      1.47 o 
   0   2   8       69.15       66.84      1.28 o 
   1   2   8       41.00       40.15      1.37 o 
   2   2   8        8.05        5.28      0.66 o 
   3   2   8       24.01       23.43      1.00 o 
   4   2   8        4.77        3.85      0.90 o 
   5   2   8        1.02        1.47      0.75 o 
   6   2   8        0.15        0.61      0.64 o 
   7   2   8        0.95        1.22      0.64 o 
  -7   3   8        0.23        0.39      0.65 o 
  -6   3   8        0.13        0.87      0.62 o 
  -5   3   8        0.07        0.34      0.67 o 
  -4   3   8       64.57       69.57      2.27 o 
  -3   3   8       28.18       27.68      1.62 o 
  -2   3   8        6.98        5.29      0.82 o 
  -1   3   8        7.68        6.44      0.72 o 
   0   3   8        5.94        5.52      1.04 o 
   1   3   8       41.89       37.38      1.57 o 
   2   3   8        1.33        0.86      0.46 o 
   3   3   8        0.86        0.66      0.67 o 
   4   3   8        1.36        1.55      0.63 o 
   5   3   8        5.68        3.70      1.09 o 
   6   3   8        0.46        0.71      0.53 o 
  -5   4   8        0.00        0.87      0.60 o 
  -4   4   8       20.26       19.88      2.58 o 
  -3   4   8       82.26       87.21      2.74 o 
  -2   4   8        2.97        1.95      0.67 o 
  -1   4   8       10.86        9.63      1.48 o 
   0   4   8        2.05        0.95      0.49 o 
   1   4   8        8.56        8.75      1.55 o 
   2   4   8        0.38        0.48      0.48 o 
   3   4   8        8.76        8.71      1.51 o 
   4   4   8        0.22        1.60      0.75 o 
  -7   0   9        0.00        0.59      0.70 o 
  -5   0   9       34.80       28.45      1.88 o 
  -3   0   9       15.42       16.66      1.35 o 
  -1   0   9      363.85      380.17      5.00 o 
   1   0   9        6.68        5.50      0.96 o 
   3   0   9       12.14       13.00      1.15 o 
   5   0   9        8.04        5.64      0.92 o 
   7   0   9        7.94        6.59      1.72 o 
  -7   1   9        0.01        0.50      0.51 o 
  -6   1   9        2.77        2.87      0.70 o 
  -5   1   9        7.42        5.08      0.81 o 
  -4   1   9       29.06       24.97      1.10 o 
  -3   1   9        0.89        1.01      0.38 o 
  -2   1   9      138.62      139.52      2.04 o 
  -1   1   9      105.87      102.21      1.97 o 
   0   1   9        0.00        0.69      0.39 o 
   1   1   9        2.57        2.47      0.56 o 
   2   1   9       10.97       10.10      0.75 o 
   3   1   9        2.82        2.00      0.53 o 
   4   1   9        3.79        3.62      0.60 o 
   5   1   9        0.02        0.66      0.55 o 
   6   1   9       21.35       23.07      1.27 o 
   7   1   9       13.95       12.98      1.37 o 
  -7   2   9        4.53        3.49      1.13 o 
  -6   2   9        0.91        1.59      1.11 o 
  -5   2   9        0.13        0.39      0.79 o 
  -4   2   9        0.61        0.86      0.49 o 
  -3   2   9        0.09        0.49      0.25 o 
  -2   2   9        0.01        0.15      0.19 o 
  -1   2   9        0.07        0.56      0.36 o 
   0   2   9       17.04       18.64      1.02 o 
   1   2   9       12.14        9.84      0.80 o 
   2   2   9       16.51       16.14      0.96 o 
   3   2   9       12.22       11.28      1.21 o 
   4   2   9       24.63       25.39      1.46 o 
   5   2   9       13.28       11.83      1.30 o 
   6   2   9        4.03        3.62      0.85 o 
  -6   3   9        3.62        2.00      1.14 o 
  -5   3   9        1.06        1.25      0.92 o 
  -4   3   9        2.77        2.12      0.91 o 
  -3   3   9       11.83       12.91      1.21 o 
  -2   3   9        1.36        2.05      0.77 o 
  -1   3   9       22.29       22.71      1.47 o 
   0   3   9       15.73       15.02      1.18 o 
   1   3   9        2.35        2.11      0.58 o 
   2   3   9        0.63        1.16      0.65 o 
   3   3   9        2.73        2.58      0.93 o 
   4   3   9       19.61       23.36      2.03 o 
   5   3   9        8.55       10.12      1.60 o 
  -4   4   9        7.96        4.82      1.21 o 
  -3   4   9       15.10       15.45      1.59 o 
  -2   4   9       29.39       31.22      1.87 o 
  -1   4   9        2.06        2.30      0.88 o 
   0   4   9        2.78        1.64      0.76 o 
   1   4   9        6.98        3.99      1.20 o 
   2   4   9        1.05        0.53      0.44 o 
   3   4   9        0.01        0.69      0.61 o 
  -6   0  10        3.60        1.85      1.01 o 
  -4   0  10        1.13        0.86      0.54 o 
  -2   0  10       34.83       32.83      2.27 o 
   0   0  10      218.50      237.96      4.96 o 
   2   0  10        1.81        1.40      0.79 o 
   4   0  10       11.00       12.76      1.23 o 
   6   0  10        4.63        3.25      1.16 o 
  -7   1  10        1.19        0.90      0.65 o 
  -6   1  10        1.75        0.70      0.72 o 
  -5   1  10        1.69        1.45      0.75 o 
  -4   1  10       22.57       21.48      1.08 o 
  -3   1  10       19.37       19.68      1.31 o 
  -2   1  10        9.69        8.90      1.04 o 
  -1   1  10       84.29       84.52      1.71 o 
   0   1  10       11.70       11.24      0.95 o 
   1   1  10        1.64        1.34      0.54 o 
   2   1  10        9.04        7.67      0.78 o 
   3   1  10        1.77        1.16      0.57 o 
   4   1  10        0.01        0.54      0.48 o 
   5   1  10        0.02        0.72      0.50 o 
   6   1  10       15.71       16.12      1.40 o 
  -6   2  10        2.14        1.61      0.98 o 
  -5   2  10        4.51        5.48      1.18 o 
  -4   2  10       15.24       16.11      1.53 o 
  -3   2  10        2.60        2.00      0.71 o 
  -2   2  10        0.63        0.83      0.56 o 
  -1   2  10        0.26        0.76      0.35 o 
   0   2  10        0.04        0.51      0.32 o 
   1   2  10        0.01        0.44      0.41 o 
   2   2  10       24.07       19.77      0.99 o 
   3   2  10        2.62        3.11      0.71 o 
   4   2  10        0.86        0.60      0.46 o 
   5   2  10        1.14        1.68      0.63 o 
  -5   3  10        3.26        3.08      1.07 o 
  -4   3  10        1.96        2.08      0.74 o 
  -3   3  10        0.96        0.78      0.51 o 
  -2   3  10       14.79       15.81      1.59 o 
  -1   3  10        0.07        0.52      0.56 o 
   0   3  10       18.73       16.45      1.77 o 
   1   3  10       17.93       16.86      1.69 o 
   2   3  10        7.50        6.82      1.11 o 
   3   3  10        0.87        0.60      0.55 o 
   4   3  10        3.88        2.95      1.02 o 
  -2   4  10        0.61        0.35      0.45 o 
  -1   4  10        0.49        0.98      0.70 o 
   0   4  10        5.51        4.76      1.30 o 
   1   4  10       30.72       33.85      2.41 o 
  -5   0  11        0.00        0.44      0.74 o 
  -3   0  11        0.05        0.34      0.35 o 
  -1   0  11      161.49      162.68      3.39 o 
   1   0  11        0.23        0.55      0.67 o 
   3   0  11       25.04       24.83      1.84 o 
   5   0  11        0.10        1.30      1.19 o 
  -6   1  11        2.12        1.01      0.79 o 
  -5   1  11        0.23        0.45      0.75 o 
  -4   1  11        4.10        3.27      0.73 o 
  -3   1  11        0.06        0.62      0.37 o 
  -2   1  11        2.19        2.98      0.66 o 
  -1   1  11       12.47       11.51      1.21 o 
   0   1  11       86.73       88.58      1.71 o 
   1   1  11        9.03        9.97      0.90 o 
   2   1  11        8.52        7.84      0.80 o 
   3   1  11       13.20       11.96      1.13 o 
   4   1  11        0.34        1.01      0.57 o 
   5   1  11        2.11        2.21      0.72 o 
  -5   2  11        1.33        1.11      0.69 o 
  -4   2  11        0.26        0.41      0.41 o 
  -3   2  11        9.59        9.91      1.27 o 
  -2   2  11        0.01        0.42      0.56 o 
  -1   2  11        1.45        1.89      0.66 o 
   0   2  11        0.07        0.57      0.46 o 
   1   2  11        4.53        2.97      0.58 o 
   2   2  11        5.51        4.12      0.75 o 
   3   2  11        4.42        2.43      0.64 o 
   4   2  11        0.19        0.51      0.50 o 
  -3   3  11        5.06        5.28      0.94 o 
  -2   3  11       13.80       15.37      1.51 o 
  -1   3  11       19.57       20.22      1.46 o 
   0   3  11        2.16        1.54      0.74 o 
   1   3  11        3.98        4.51      1.32 o 
   2   3  11        0.34        0.79      0.49 o 
   3   3  11        3.07        2.77      0.98 o 
  -4   0  12        4.08        2.51      1.49 o 
  -2   0  12        5.84        5.28      1.25 o 
   0   0  12       22.91       20.79      2.59 o 
   2   0  12        2.58        3.09      1.20 o 
   4   0  12       13.99       11.54      1.86 o 
  -5   1  12        7.77        7.69      1.35 o 
  -4   1  12        3.44        3.77      1.21 o 
  -3   1  12        0.14        0.68      0.31 o 
  -2   1  12        0.15        0.27      0.28 o 
  -1   1  12        1.58        0.67      0.33 o 
   0   1  12       56.67       60.44      2.22 o 
   1   1  12       37.84       37.83      2.03 o 
   2   1  12        0.05        0.40      0.36 o 
   3   1  12       14.15       12.72      1.15 o 
   4   1  12        0.75        1.01      0.59 o 
  -4   2  12        4.79        3.61      0.88 o 
  -3   2  12       14.10       11.63      1.24 o 
  -2   2  12        5.92        5.26      1.11 o 
  -1   2  12       12.06       10.16      1.46 o 
   0   2  12        5.45        3.46      0.89 o 
   1   2  12       21.29       18.39      1.66 o 
   2   2  12        0.22        0.91      0.59 o 
   3   2  12        0.06        0.17      0.43 o 
  -3   0  13        4.93        2.62      1.17 o 
  -1   0  13        0.18        0.95      0.50 o 
   1   0  13        0.80        0.79      0.55 o 
  -3   1  13        3.80        4.34      1.47 o 
  -2   1  13        0.60        0.59      0.45 o 
  -1   1  13        1.81        0.97      0.42 o 
   0   1  13        1.14        0.92      0.37 o 
   1   1  13        6.65        4.98      0.73 o 
   2   1  13        0.01        0.52      0.46 o 
                                                 
